# Supplementary material for: Strategies for Enzymatic Inactivation of the Veterinary Antibiotic Florfenicol
Source: Antibiotics (Basel). 2022 Mar 25;11(4):443. doi: 10.3390/antibiotics11040443 (PMC9029715; doi:10.3390/antibiotics11040443)
Supplement: Supplementary file 1 [file antibiotics-11-00443-s001.zip]

Archive with 1 entries (1 files):
- antibiotics-1649436-supplementary.pdf
